# Supplementary material for: Including uncertainty of the expected mortality rates in the prediction of loss in life expectancy
Source: BMC Med Res Methodol. 2023 Dec 12;23:291. doi: 10.1186/s12874-023-02118-w (PMC10714581; doi:10.1186/s12874-023-02118-w)
Supplement: Supplementary file 5 — Additional file 5. [file 12874_2023_2118_MOESM5_ESM.txt]

/******************************************************************************
   
   This program creates life tables based on a sample from the general population

******************************************************************************/

// Download the sample

use "controls_sample",clear

// Stset the data set 
stset exitdate, failure(event=1) enter(time followdat) origin(birthdat_cntr) ///
	scale(365.24) id(lopnr) exit(time birthdat_cntr+99*365.24)

keep if _st == 1

// Split data by 1 year:

stsplit _age, at(0(1)99)
stsplit _year, after(time=followdat) at(0(1)23)

// generate person time at risk:

gen y = _t -_t0 

// collapse data set 

collapse (sum) _d y (count) n = _d, by(_age _year)

// Follow-up starts in 1992 in this data set
replace _year = _year + 1992

// create splines of age and year:

rcsgen _age, gen(sage) df(3) noorthog fw(_d)
local ageknots `r(knots)'

rcsgen _year, gen(syear) df(2) noorthog fw(_d)
local yearknots `r(knots)'

// Fit Poisson model:

glm _d sage* syear*, fam(poisson) lnoffset(y) nocons eform 

// Create a lifetable:

clear 

range _age 50 99 50
range _year 1992 2014 23

// Create all possible combinations of age and year 

fillin _year _age

drop if _year == . | _age == . 
drop _fillin

// create splines:

replace _age = _age + 0.5
replace _year = _year + 0.5

rcsgen _age, gen(sage) knots(`ageknots')
rcsgen _year, gen(syear) knots(`yearknots')


predict xb, xb nooffset 
gen rate = exp(xb) 

gen prob=exp(-rate)
gen sex = 2

replace _age = _age - 0.5
replace _year = _year - 0.5

format rate prob %8.5f

sort sex _year _age 
keep sex _year _age rate prob 

save "lt.dta", replace
