# Supplementary material for: Including uncertainty of the expected mortality rates in the prediction of loss in life expectancy
Source: BMC Med Res Methodol. 2023 Dec 12;23:291. doi: 10.1186/s12874-023-02118-w (PMC10714581; doi:10.1186/s12874-023-02118-w)
Supplement: Supplementary file 6 — Additional file 6. [file 12874_2023_2118_MOESM6_ESM.txt]

/*******************************************************************************
	   This program obtain estimates of expected life expectancy (LE_exp),
	   
	   life expectancy (LE_C) and loss in life expectancy (LLE) 
	   
	   together with their standard errors and 95% confidence intervals 
	   
	   for cancer patients at age 55 diagnosed in 1980.

	   A sample from the general population is used to estimate the expected 
	   
	   measures and uncertainty in the estimates is included in the estimates 
	   
	   of both LE_C & LLE.   

   ****************************************************************************/

// save in global variables combinations of age/year for the results.
// LLE is estimated for a woman diagnosed with colon cancer at 55 years in 1980

global agelist 55
global yearlist 1980

/*******************************************************************************

	   - Fit Flexible Parametric Relative Survival model to cancer cohort

	   - Save the esimates and var-cov matrix

   ****************************************************************************/

// Use example data set of colon cancer cohort

use "colon",clear

// Stset cancer cohort
stset exit, failure(status==1) enter(dx) origin(dx) scale(365.24) ///
	exit(time dx+15*365.24)

keep if _st == 1

// Create splines and save knots / R matrix:

// Create splines for age variable
// with 3 df
rcsgen age, df(3) gen(sag3) orthog	
global ageknots3 = r(knots)
mat agematrix3= r(R)


// with 2 df
rcsgen age, df(2) gen(sag2) orthog	
global ageknots2 = r(knots)
mat agematrix2= r(R)

// Create the attained age and the attained year
gen _age = min(int(age + _t),99) 
gen _year = min(int(yydx + _t),2021)

// Sort the data set:
sort _year _age


// Merge with life tables constructed from controls' sample
merge m:1 _year _age using lt, ///
	nogenerate assert(match using) keep(match) keepusing(rate prob)


// Fit a Flexible Parametric Relative Survival model, 
// where Relative Survival is estimated with the assumption of 
// fixed expected mortality rates:

stpm2 sag31 sag32 sag33, scale(hazard) df(5) bhazard(rate) ///
	tvc(sag21 sag22) dftvc(3)  

// Store the estimates	
estimates store cancer	

// Save Var-Cov matrix 
matrix V1 = e(V)

// Take away from the matrix all derivatives of splines
local n1 = e(nxbterms) 
matselrc V1 V1, r(1/`n1') c(1/`n1')

/*******************************************************************************

	   - Fit Flexible Parametric Survival model to controls

	   - Save the esimates and var-cov matrix

   ****************************************************************************/
// Use controls

use "controls_sample",clear

// Stset the data set 
stset exitdate, failure(event=1) enter(time followdat) origin(birthdat_cntr) ///
scale(365.24) id(lopnr) exit(time birthdat_cntr+99*365.24)

keep if _st == 1

// create splines of the calendar year
rcsgen startyear_cntr, df(2) gen(syear2) orthog
global yearknots2 = r(knots)
matrix year2 = r(R)

rcsgen startyear_cntr, df(3) gen(syear3) orthog
global yearknots3 = r(knots)
matrix year3 = r(R)

// Fit a Flexible Parametric Model 
stpm2 syear3*, tvc(syear2*) dftvc(2) scale(hazard) df(5) noorthog

// Store the estimates:

estimates store other 

// Save Var-Cov matrix from the model		
matrix V2 = e(V)

// Take away from Var-Cov matrix derivatives of the splines
local n1 = e(nxbterms) 
matselrc V2 V2, r(1/`n1') c(1/`n1')

/*******************************************************************************

	   - Obtain the estimates of LE_C, LE_E, LLE

	   - Obtain variances of the estimates

   ****************************************************************************/		

// create empty data set:
clear 

local age_c: word count $agelist
local year_c: word count $yearlist
local N = `age_c' * `year_c'
set obs `N' 

qui gen sex = 2

// Create the following empty variables:

foreach var in _t _d _t0 agediag yeardiag sag31 sag32 sag33 sag21 sag22 ///
	syear31 syear32 syear33 syear21 syear22 tt lle lle_se lle_lci lle_uci ///
	le_exp le_exp_se le_obs le_obs_se {
	qui gen `var'=.
}

local j = 1

// assign maximum t*

local tt = 60


foreach year in $yearlist {
	foreach age in $agelist {

		cap clear mata

		qui replace tt = `tt' in `j' 
		qui replace agediag = `age' in `j'
		qui replace yeardiag = `year' in `j'


		// Create variables for the other cause estimates

		qui rcsgen, scalar(`year') knots($yearknots2) rmatrix(year2) gen(cy2)
		qui rcsgen, scalar(`year') knots($yearknots3) rmatrix(year3) gen(cy3)

		qui replace syear21 = cy21 in `j'
		qui replace syear22 = cy22 in `j'

		qui replace syear31 = cy31 in `j'
		qui replace syear32 = cy32 in `j'
		qui replace syear33 = cy33 in `j'

		// Obtain the estimates of LE_E and matrix G_2 with the first 
		// derivatives over the parameters from FPM. 
		// Take into account that time scale is the attained age:

		qui cap drop rmst*

		cap standsurv if _n == `j', atvar(rmst) rmst timevar(tt) se verbose ///
			toffset(agediag) storeg(G2) transform(none)

		mata {
			st_matrix("G2",asarray(G2,1))
		}

		// // Create variables for the cancer cause estimates

		qui rcsgen, scalar(`age') knots($ageknots3) rmatrix(agematrix3) gen(c3) 
		qui rcsgen, scalar(`age') knots($ageknots2) rmatrix(agematrix2) gen(c2) 


		qui replace sag31 = c31 in `j'
		qui replace sag32 = c32 in `j'
		qui replace sag33 = c33 in `j'

		qui replace sag21 = c21 in `j'
		qui replace sag22 = c22 in `j'


		qui cap drop rmft_other* 
		qui cap drop rmft_cancer*
		qui cap drop rmft_total*

		cap standsurv if _n == `j', at(.) crmodels(other cancer) cif rmft se ///
			toffset(agediag . ) timevar(tt) ///
			atvar(rmft) verbose storeg(A) ///
			lincom(1 1) lincomvar(rmft_total) transform(none) 	


		mata {
			st_matrix("A",asarray(A,1))
		}

		// With matrices A1 and A2 create matrix G 

		matrix A_1 = A[1,1...] // save the first row in matrix A
		matrix A_2 = A[2,1...] // save the second row
		// sum these two rows:
		matrix G1 = -(A_1 + A_2)


		// create a zero vector of dimension (1:p1), 
		// where p1 is the number of parameters from the cancer model

		local p = colsof(G1)
		local p2 = colsof(G2)
		local p1 = `p' - `p2'

		local r1 = rowsof(V1)
		local r2 = rowsof(V2)

		matrix O = J(1,`p1',0)

		// create vector G2 by adding zero elememts at the end:

		matrix G3 = (G2,O)

		matrix G = (G3 \ G1)	

		// Create Variance matrix V 

		matrix O1 = J(`r1',`p2',0)
		matrix O2 = J(`r2',`p1',0)


		matrix V1_c = (O1,V1) 
		matrix V2_c = (V2,O2) 
		matrix V = (V2_c \ V1_c)


		// Calculate The variance-covariance matrix for LLE (Equation 13)

		matrix VAR = G*V*G'

		qui replace lle_se = sqrt(VAR[1,1] + VAR[2,2] - 2*VAR[2,1]) in `j'

		// Calculate LLE, where LE_E = rmst, LE_C = tt - rmft_total
		qui replace lle = rmst - (tt-rmft_total) in `j' 
		qui replace lle_lci = lle - 1.96*lle_se in `j'
		qui replace lle_uci = lle + 1.96*lle_se in `j'

		qui replace le_obs = tt - rmft_total in `j'
		qui replace le_obs_se = rmft_total_se in `j'	

		qui replace le_exp = rmst in `j'
		qui replace le_exp_se = rmst_se in `j'

		local j = `j' + 1


	}
}


export excel using "output.xlsx", sheetmodify firstrow(variables) keepcellfmt
